# Supplementary material for: Calnexin, More Than Just a Molecular Chaperone
Source: Cells. 2023 Jan 24;12(3):403. doi: 10.3390/cells12030403 (PMC9913998; doi:10.3390/cells12030403)
Supplement: Supplementary file 1 [file cells-12-00403-s001.zip]

Archive with 1 entries (1 files):
- Suppl_Figure_S1.pdf
